# Supplementary material for: Decellularised plant scaffolds facilitate porcine skeletal muscle tissue engineering for cultivated meat biomanufacturing
Source: NPJ Sci Food. 2024 May 3;8:25. doi: 10.1038/s41538-024-00262-1 (PMC11068908; doi:10.1038/s41538-024-00262-1)
Supplement: Supplementary file 2 — Supplementary - PCR Data [file 41538_2024_262_MOESM2_ESM.xlsx]

## Sheet: Sheet1
Housekeeping gene
RNS 18	Cq Value (raw)
PM-D6	19.1858	19.7302	x
DM-D2	39.2446	19.5527	21.0235
DM-D5	19.9384	19.2898	19.6625
DM-D7	19.3129	19.4739	19.3192
DM-D9	19.7685	19.3543	19.4426
Day 0	19.4055	19.4585	19.4353
Gene 1
MYH1	Cq Value (raw)				dCq (sample - ref)			Mean of control	ddCq (Ctrl - sample)			2^(ddcQ)- Final value used for comparison
PM-D6	23.7586	23.5946	x		4.57278	3.8644	x		2.10095	2.80933		4.28992	7.00961
DM-D2	x	22.6186	23.8322		x	3.06588	2.80865		x	3.60786	3.86508		12.1919	14.5715
DM-D5	22.8766	22.4019	22.7723		2.93813	3.11214	3.10983		3.7356	3.5616	3.5639	13.3207	11.8072	11.8261
DM-D7	21.8735	22.0413	22.0379		2.56057	2.56733	2.71869		4.11317	4.10641	3.95505	17.3056	17.2247	15.5091
DM-D9	23.1772	22.0858	22.5298		3.40866	2.73143	3.08721		3.26508	3.9423	3.58652	9.6136	15.3728	12.013
Day 0	26.002	25.8824	26.436		6.59655	6.42394	7.00071	6.67373	0.0771825	0.24979	-0.326972	1.05496	1.18903	0.797208
Gene 2
MYOG	Cq Value (raw)								ddCq (Ctrl - sample)			2^(ddcQ)- Final value used for comparison
PM-D6	22.1892	21.8471	x		3.0034	2.11684	x		0.421577	1.30813		1.33939	2.47621
DM-D2	x	20.679	22.1333		x	1.12629	1.10983			2.29868	2.31514		4.92008	4.97654
DM-D5	21.1878	21.2357	21.0474		1.24937	1.94596	1.38496		2.17561	1.47902	2.04001	4.51776	2.78759	4.11248
DM-D7	20.3284	20.6222	20.2466		1.01548	1.1483	0.927394		2.40949	2.27667	2.49758	5.31288	4.84558	5.64737
DM-D9	20.88	20.3042	21.1277		1.11144	0.949846	1.68519		2.31353	2.47513	1.73979	4.97098	5.56016	3.33986
Day 0	22.7189	22.9178	22.9375		3.31342	3.45931	3.50219	3.42497	0.111557	-0.0343402	-0.0772164	1.08039	0.976478	0.947885
